# Supplementary material for: Interplay between an ATP-binding cassette F protein and the ribosome from Mycobacterium tuberculosis
Source: Nat Commun. 2022 Jan 21;13:432. doi: 10.1038/s41467-022-28078-1 (PMC8782954; doi:10.1038/s41467-022-28078-1)
Supplement: Supplementary file 8 — Source Data [file 41467_2022_28078_MOESM8_ESM.xlsx]

## Sheet: Extended Data Fig. 1
Supplementary Fig. 1
Concen (nM)	log [nM]	EttA-	EttA-	Mean	Sd	EttA+	EttA+	Mean	Sd
4000000	6.6	6940	11055	8997.5	2057.5	13159	15775	14467	1849.79
400000	5.6	10929	14491	12710	1781	17624	19002	18313	974.393
40000	4.6	17327	22677	20002	2675	29325	37457	33391	5750.19
20000	4.3	21090	31454	26272	5182	34191	41571	37881	5218.45
4000	3.6	26234	29431	27832.5	1598.5	44979	41208	43093.5	2666.5
2000	3.3	31592	32414	32003	411	40767	46319	43543	3925.86
400	2.6	50596	46905	48750.5	1845.5	63191	59087	61139	2901.97
200	2.3	125016	143183	134100	9083.5	166890	198926	182908	22652.9
40	1.6	143566	199143	171354	27788.5	237475	259239	248357	15389.5
4	0.6	248267	272747	260507	12240	345011	378175	361593	23450.5
0	-0.4	217554	278049	247802	30247.5	320954	373715	347334	37307.7
0	-1.4	207282	261382	234332	27050	337372	397222	367297	42320.3
